# Supplementary material for: Uridylation of the histone mRNA stem-loop weakens binding interactions with SLBP while maintaining interactions with 3’hExo
Source: RNA Biol. 2023 Jul 30;20(1):469–81. doi: 10.1080/15476286.2023.2171760 (PMC10388802; doi:10.1080/15476286.2023.2171760)
Supplement: Supplemental Material [file KRNB_A_2171760_SM6494.zip]

Archive with 2 entries (2 files):
- supplementary_files_2171760_1689923385036/2171760_Supplementary.zip
- Supporting information.docx
